# Supplementary material for: Effect of the third dose of BNT162b2 vaccine on quantitative SARS-CoV-2 spike 1–2 IgG antibody titers in healthcare personnel
Source: PLoS One. 2022 Mar 2;17(3):e0263942. doi: 10.1371/journal.pone.0263942 (PMC8890651; doi:10.1371/journal.pone.0263942)
Supplement: S1 Data — (XLSX) [file pone.0263942.s001.xlsx]

## Sheet: Base
ID	GEN	EDAD	GRH	ALT	PESO	VACU1	VACU2	DEVAC12	VACU3	DEVAC23	ANT_COVID	DM2	PREDM	HAS	ASMA	EPOC	VIH	OBESIDAD	TABAQ	NUMCIG	ENFRENAL	ERGE	DISLIP	EMBARAZO	SDG	LACTAN	NEOPLACT	NEOPLPREV	FA	ICC	ECPREV	ACVAIT	ESTEATO	CIRROSIS	AR	TIROIPSOR	TXINMUNO	GOTA	CXAGRAL	TRASP	ALERGIA	VACINF	VACNEUMO	VACBCG	ERITANU	CUCI	REACVAC1	DREACVAC1	DPUNCION1
1	1	38	6	165	90	1	1	28	1	186	1	0	0	0	0	0	0	1	0		0	0	0				0	0	0	0	0	0	0	0	0	0	0	0	0	0	0	1	1	1	0	0	1	0	1
2	0	35	6	162	70	1	1	28	1	155	0	0	0	0	0	0	0	0	0		0	0	0	0			0	0	0	0	0	0	0	0	0	0	0	0	0	0	6	0	1	1	0	0	1	0	1
3	1	24	6	176	88	1	1	26	1	178	0	0	0	0	0	0	0	0	0		0	0	0				0	0	0	0	0	0	0	0	0	0	0	0	0	0	0	1	1	1	0	0	0
4	0	31	0	162	47	1	1	34	1	160	0	0	0	0	0	0	0	0	0		0	0	0	0			0	0	0	0	0	0	0	0	0	0	0	0	0	0	0	1	1	1	0	0	0
5	1	37	7	178	104	1	1	33	1	159	0	0	0	0	0	0	0	1	0		0	0	0				0	0	0	0	0	0	0	0	0	0	0	0	0	0	0	1	1	1	0	0	1	0	1
6	0	27	2	155	60	1	1	26	1	179	0	0	0	0	0	0	0	0	0		0	0	0	0			0	0	0	0	0	0	0	0	0	0	0	0	0	0	0	0	1	1	0	0	1	0	1
7	1	52	6	178	95	1	1	34	1	157	0	0	0	0	0	0	0	1	0		0	0	0				0	0	0	0	0	0	0	0	0	0	0	0	0	0	0	1	1	1	0	0	0
8	0	48	6	159	69.4	1	1	34	1	157	0	0	0	0	0	0	0	0	0		0	0	0	0			0	0	0	0	0	0	0	0	0	0	0	0	0	0	0	1	0	0	0	0	1	0	1
9	0	47	6	173	70	1	1	26	1	182	0	0	0	0	0	0	0	0	0		0	0	0	0			0	0	0	0	0	0	0	0	0	0	0	0	0	0	1	1	1	1	0	0	1	0	1
10	0	45	6	161	67	1	1	34	1	159	0	0	0	0	0	0	0	0	1	2	0	0	0	0			0	0	0	0	0	0	0	0	0	0	0	0	0	0	0	1	0	0	0	0	1	0	0
11	0	36	6	159	52	1	1	34	1	159	0	0	0	0	0	0	0	0	0		0	0	0	0			0	0	0	0	0	0	0	0	0	0	0	0	0	0	0	1	1	1	0	0	1	0	1
12	0	34	6	158	58	1	1	25	1	180	1	0	0	0	0	0	0	0	0		0	0	0	0			0	0	0	0	0	0	0	0	0	0	0	0	0	0	5	0	0	0	0	0	1	0	0
13	0	23		165	85	1	1	26	1	179	0	0	0	0	0	0	0	1	1	1	0	0	0	0			0	0	0	0	0	0	0	0	0	0	0	0	0	0	0	0	0	0	0	0	1	0	1
14	0	27	6	172	106	1	1	26	1	179	0	0	0	0	0	0	0	1	1	10	0	0	0	0			0	0	0	0	0	0	0	0	0	0	0	0	0	0	0	1	1	1	0	0	1	0	1
15	0	50	7	151	64	1	1	28	1	188	0	0	0	0	0	0	0	0	0		0	0	0	0			0	0	0	0	0	0	0	0	0	0	0	0	0	0	0	1	0	0	0	0	1	0	1
16	0	45	6	159	81	1	1	31	1	159	0	1	0	0	0	0	0	1	0		0	0	0	0			0	0	0	0	0	0	0	0	0	0	0	0	0	0	0	1	1	1	0	0	1	0	1
17	0	57	6	168	49.5	1	1	33	1	156	0	0	0	1	0	0	0	0	0		0	0	0	0			0	0	0	0	0	0	0	0	0	0	0	0	0	0	0	1	0	0	0	0	1	0	1
18	0	47	6	162	68	1	1	28	1	211	1	0	0	0	0	0	0	0	0		0	0	0	0			0	0	0	0	0	0	0	0	0	0	0	0	0	0	0	0	0	0	0	0	0
19	0	48				1	1	52	1	162	1	1	0	1	0	0	0	0	0		0	0	0	0			0	0	0	0	0	0	0	0	0	0	0	0	0	0	0	1	1	1	0	0	1	0	1
20	1	40	6	180	100	1	1	26	1	182	1	0	0	0	0	0	0	1	0		0	0	0				0	0	0	0	0	0	0	0	0	0	0	0	0	0	0	1	1	1	0	0	1	0	1
21	1	44	2	184	100	1	1	33	1	157	1	0	0	0	0	0	0	1	0		0	0	0			0	0	0	0	0	0	0	0	0	0	0	0	0	0	0	0	1	0	1	0	0	0
22	0	51	0	156	71	1	1	26	1	180	0	0	0	0	0	0	0	0	0		0	0	0	0			0	0	0	0	0	0	0	0	0	0	0	0	0	0	0	1	1	1	0	0	1	0	0
23	1	50	6	185	98	1	1	26	1	180	0	0	0	0	0	0	0	0	0		0	0	1				0	0	0	0	0	0	1	0	0	0	0	0	0	0	0	1	1	1	0	0	1	0	1
24	1	37	2	180	95	1	1	31	1	157	0	0	0	0	0	0	0	0	0		0	0	0				0	0	0	0	0	0	0	0	0	0	0	0	0	0	0	1	0	0	0	0	1	0	0
25	1	41	0	178	80	1	1	34	1	161	1	0	0	0	0	0	0	0	0		0	0	1				0	0	0	0	0	0	0	0	0	0	0	0	0	0	0	0	0	0	0	0	1	0	1
26	1	55	6	166	67	1	1	31	1	161	0	0	0	0	0	0	0	0	0		0	0	1				0	0	0	0	0	0	0	0	0	0	1	0	0	0	0	1	0	0	0	0	1	0	1
27	0	31	6	164	64	1	1	37	1	156	1	0	0	0	0	0	0	0	0		0	0	0	0			0	0	0	0	0	0	0	0	0	0	0	0	0	0	0	1	0	0	0	0	1	0	1
28	0	24	0	161	72	1	1	26	1	178	1	0	0	0	0	0	0	0	0		0	0	0	0			0	0	0	0	0	0	0	0	0	0	0	0	0	0	0	1	1	1	0	0	1	0	1
29	0	51	6	149	61	1	1	28	1	187	0	0	0	0	0	0	0	0	0		0	0	0	0			0	0	0	0	0	0	0	0	0	0	0	0	0	0	0	1	1	1	0	0	0
30	0	50	0	153	60	1	1	28	1	189	0	0	1	0	0	0	0	0	0		0	0	1	0			0	0	0	0	0	0	0	0	0	0	0	0	0	0	0	0	0	0	0	0	1	0	1
31	1	50	6	168	78	1	1	34	1	159	0	0	0	0	0	0	0	0	0		0	0	0				0	0	0	0	0	0	0	0	0	0	0	0	0	0	0	1	0	1	0	0	1	0	1
32	1	56	0	177	78	1	1	34	1	160	1	0	0	0	0	0	0	0	0		0	0	0				0	0	0	0	0	0	0	0	0	0	0	0	0	0	1.6	1	1	1	0	0	1	1	1
33	1	45		179	78	1	1	31	1	159	0	0	0	0	0	0	0	0	0		0	0	0				0	0	0	0	0	0	0	0	0	0	0	0	0	0	0	0	0	0	0	0	0
34	1	57		163	74	1	1	25	1	181	0	0	0	0	0	0	0	0	0		0	0	1				0	0	0	0	0	0	0	0	0	0	0	1	0	0	0	1	1	1	0	0	1	0	1
35	0	47	0	158	65	1	1	34	1	160	1	0	0	0	0	0	0	0	0		0	0	0	0			0	0	0	0	0	0	0	0	0	0	0	0	0	0	0	1	0	0	0	0	1	0	1
36	1	33	6	183	78.3	1	1	34	1	159	1	0	0	0	0	0	0	0	0		0	0	0				0	0	0	0	0	0	0	0	0	0	0	0	0	0	1	0	0	0	0	0	1	0	1
37	1	53	6	172	92	1	1	31	1	160	0	0	1	0	0	0	0	1	0		0	0	0				0	0	0	0	0	0	0	0	0	0	0	0	0	0	0	1	0	0	0	0	1	0	1
38	0	35	6	172	84	1	1	26	1	178	0	0	0	0	1	0	0	0	0		0	0	0	0			0	0	0	0	0	0	0	0	0	0	0	0	0	0	0	1	1	1	0	0	1	1	1
39	0	33	6	151	67	1	1	33	1	158	0	0	0	0	0	0	0	0	0		0	0	0	0			0	0	0	0	0	0	0	0	0	0	0	0	0	0	0	0	0	0	0	0	0
40	0	43	6			1	1	31	1	160	1	0	0	0	0	0	0	0	0		0	0	0	0			0	0	0	0	0	0	0	0	0	0	0	0	0	0	0	1	0	1	0	0	0
41	0	45	6	160	70	1	1	25	1	178	1	0	0	0	0	0	0	0	0		0	0	0	0			0	0	0	0	0	0	0	0	0	0	0	0	0	0	0	1	0	0	0	0	1	0	1
42	0	52	6	163	74	1	1	33	1	155	1	1	0	0	0	0	0	0	0		0	0	0	0			0	0	0	0	0	0	0	0	0	0	0	0	0	0	0	1	1	1	0	0	1	2	1
43	0	26	6	159	73	1	1	26	1	178	0	0	0	0	0	0	0	0	0		0	0	0	0			0	0	0	0	0	0	0	0	0	0	0	0	0	0	0	1	1	1	0	0	1	0	1
44	0	32	0	167	82	1	1	28	1	187	0	0	0	0	0	0	0	1	0		0	0	0	0			0	0	0	0	0	0	0	0	0	0	0	0	0	0	0	1	1	1	0	0	1	0	1
45	0	19		161	65	1	1	26	1	178	0	0	0	0	0	0	0	0	0		0	0	0	0			0	0	0	0	0	0	0	0	0	0	0	0	0	0	0	0	1	1	0	0	1	0	1
46	0	24	6	160	60	1	1	31	1	161	0	0	0	0	0	0	0	0	0		0	0	0	0			0	0	0	0	0	0	0	0	0	0	0	0	0	0	0	1	1	1	0	0	1	2	1
47	0	42	6	168	75	1	1	33	1	157	0	0	0	0	0	0	0	0	0		0	0	0	0			0	0	0	0	0	0	0	0	0	0	0	0	1	0	0	0	0	0	0	0	0
48	0	22	6	163	83	1	1	25	1	177	0	0	0	0	0	0	0	0	0		0	0	0	0			0	0	0	0	0	0	0	0	0	0	0	0	0	0	0	1	1	1	0	0	1	0	1
49	0	49	6	156	83	1	1	34	1	158	1	0	0	1	0	0	0	1	0		0	0	0	0			0	0	0	0	0	0	0	0	0	1	0	0	0	0	0	0	0	0	0	0	1	0	1
50	1	27	0	175	75	1	1	25	1	181	0	0	0	0	0	0	0	0	0		0	0	0				0	0	1	0	0	0	0	0	0	0	0	0	0	0	0	1	0	0	0	0	1	0	1
51	1	57	6	168	69	1	1	31	1	158	1	1	0	1	0	0	0	0	0		0	0	0				0	0	0	0	0	0	0	0	0	0	0	0	0	0	0	1	1	1	0	0	0
52	1	23	6	168	71.5	1	1	34	1	157	0	0	0	0	0	0	0	0	0		0	0	0				0	0	0	0	0	0	0	0	0	0	0	0	0	0	1	1	0	0	0	0	1	2	1
53	1	26	0	175	74.5	1	1	34	1	159	1	0	0	0	0	0	0	0	0		0	0	0				0	0	0	0	0	0	0	0	0	0	0	0	0	0	0	1	1	1	0	0	1	1	1
54	0	40	6	156	62.2	1	1	34	1	160	0	1	0	0	0	0	0	0	0		0	0	0	0			0	0	0	0	0	0	0	0	0	0	0	0	0	0	1	0	0	0	0	0	1	0	1
55	1	45	0	173	78	1	1	28	1	189	0	0	0	0	0	0	0	0	0		0	0	0				0	0	0	0	0	0	0	0	0	0	0	0	0	0	0	1	1	1	0	0	1	0	1
56	0	33	6	165	89	1	1	31	1	161	0	0	0	0	0	0	0	1	1	2	0	0	0	0			0	0	0	0	0	0	0	0	0	0	0	0	0	0	0	1	1	1	0	0	1	1	1
57	1	33	6	160	83	1	1	34	1	158	0	0	0	0	0	0	0	1	1	2	0	0	0	0			0	0	0	0	0	0	0	0	0	0	0	0	0	0	0	1	1	1	0	0	1	1	1
58	1	31	4	173	73	1	1	28	1	187	1	0	0	0	0	0	0	0	0		0	0	0				0	0	0	0	0	0	0	0	0	0	0	0	0	0	0	1	1	1	0	0	1	0	1
59	1	57	2	165	70	1	1	34	1	131	0	0	0	1	0	0	0	0	0		0	0	1				0	0	0	0	0	0	0	0	1	0	0	0	0	0	0	1	0	1	0	0	1	0	1
60	0	45	6	153	78	1	1	31	1	160	1	0	0	0	1	0	0	1	0		0	0	0	0			0	0	0	0	0	0	0	0	0	0	0	0	0	0	6	1	0	1	0	0	1	2	1
61	0	52	0	160	80	1	1	34	1	159	0	0	0	0	0	0	0	1	0		0	0	0	0			0	0	0	0	0	0	0	0	0	0	0	0	0	0	6.22	1	1	1	0	0	1	0	1
62	1	36	2	172	74	1	1	28	1	188	0	0	0	0	0	0	0	0	0		0	0	0				0	0	0	0	0	0	0	0	0	0	0	0	0	0	0	1	1	1	0	0	1	0	1
63	1	50	6	170	79	1	1	33	1	158	1	0	0	0	0	0	0	0	0		0	0	0				0	0	0	0	0	0	0	0	0	0	0	0	0	0	0	0	0	0	0	0	0
64	1	40	6	180	78	1	1	33	1	156	0	0	0	0	0	0	0	0	0		0	0	0				0	0	0	0	0	0	0	0	0	0	0	0	0	0	0	0	0	0	0	0	1	0	1
65	1	35	6	159	92	1	1	31	1	161	0	0	0	0	0	0	0	1	0		0	0	0				0	0	0	0	0	0	0	0	0	0	0	0	0	0	0	0	0	0	0	0	1	0	1
66	1	40	6	175	89	1	1	33	1	156	0	0	0	0	0	0	0	1	1	2	0	0	0				0	0	0	0	0	0	0	0	0	0	0	0	0	0	0	1	0	0	0	0	1	0	1
67	0	28	0	170	68	1	1	33	1	156	0	0	0	0	0	0	0	0	0		0	0	0			0	0	0	0	0	0	0	0	0	0	0	0	0	0	0	18.21	1	1	1	0	0	1	0	1
68	1	34	6	160	56	1	1	25	1	180	0	0	0	0	0	0	0	0	0		0	0	0				0	0	0	0	0	0	0	0	0	0	0	0	0	0	0	1	1	1	0	0	1	0	1
69	0	40	6	152	56	1	1	33	1	156	1	0	0	0	0	0	0	0	0		0	0	0	0			0	0	0	0	0	0	0	0	0	0	0	0	0	0	0	1	0	0	0	0	1	0	1
70	1	57	6	179	80	1	1	34	1	159	0	0	0	0	0	0	0	0	0		0	0	1				0	0	0	0	0	0	0	0	0	0	0	0	0	0	0	0	0	0	0	0	1	0	1
71	1	42				1	1	42	1	164	1	0	0	0	0	0	0	0	0		0	0	0				0	0	0	0	0	0	0	0	0	0	0	0	0	0	0	1	1	1	0	0	1	0	1
72	1	22	6	185	90	1	1	25	1	178	0	0	0	0	0	0	0	0	0		0	0	0				0	0	0	0	0	0	0	0	0	0	0	0	0	0	15	0	1	1	0	0	1	0	1
73	1	36	6	183	90	1	1	26	1	178	0	0	0	0	0	0	0	0	0		0	0	0				0	0	0	0	0	0	0	0	0	0	0	0	0	0	3	1	1	1	0	0	1	0	1
74	1	33	7	168	70	1	1	28	1	188	0	0	0	0	0	0	0	0	0		0	0	0				0	0	0	0	0	0	0	0	0	0	0	0	0	0	0	1	1	1	0	0	1	0	1
75	0	31	0	156	59	1	1	34	1	157	0	0	0	0	0	0	0	0	0		0	0	0	0			0	0	0	0	0	0	0	0	0	0	0	0	0	0	0	1	0	1	0	0	1	0	1
76	0	42	6	163	56	1	1	34	1	159	1	0	0	0	0	0	0	0	0		0	0	0	0			0	0	0	0	0	0	0	0	0	0	0	0	0	0	0	0	0	0	0	0	1	0	1
77	0	50	6	170	90	1	1	28	1	186	0	0	0	0	0	0	0	1	0		0	0	0	0			0	0	0	0	0	0	0	0	1	1	0	0	0	0	0	1	0	0	0	0	0
78	0	44	6	159	86	1	1	33	1	157	1	1	0	0	0	0	0	1	0		0	0	0	0			0	0	0	0	0	0	0	0	0	0	0	0	0	0	0	1	0	0	0	0	1	2	0
79	0	34	6	158	63	1	1	33	1	156	1	0	0	0	0	0	0	0	1	2	0	0	0	0			0	0	0	0	0	0	0	0	0	0	0	0	0	0	0	1	1	1	0	0	1	0	1
80	0	19	0	166	81	1	1	37	1	155	1	0	0	0	0	0	0	0	0		0	0	0	0			0	0	0	0	0	0	0	0	0	0	0	0	0	0	0	0	0	0	0	0	1	0	0
81	0	49	6	153	69	1	1	31	1	160	0	0	0	0	0	0	0	0	0		0	0	0	0			0	0	0	0	0	0	0	0	0	0	0	0	0	0	3	1	0	1	0	0	1	0	0
82	0	42	0	156	64	1	1	33	1	156	1	0	0	0	0	0	0	0	0		0	0	0	0			0	0	0	0	0	0	0	0	0	0	0	0	0	0	0	1	0	0	0	0	1	0	1
83	1	31	0	173	110	1	1	25	1	180	0	0	0	0	0	0	0	1	0		0	0	0				0	0	0	0	0	0	0	0	0	0	0	0	0	0	0	1	1	1	0	0	1	0	1
84	1	27		176	88	1	1	31	1	160	1	0	0	0	0	0	0	0	1	1	0	0	0				0	0	0	0	0	0	0	0	0	0	0	0	0	0	0	1	0	1	0	0	0
85	0	54	6	150	56	1	1	26	1	178	1	0	0	0	0	0	0	0	0		0	0	0	0			0	0	0	0	0	0	0	0	0	0	0	0	0	0	0	0	0	0	0	0	1	0	1
86	0	50	6	156	55	1	1	28	1	185	1	0	0	0	0	0	0	0	1	5	0	0	0	0			0	0	0	0	0	0	0	0	0	0	0	0	0	0	0	1	1	1	0	0	1	0	1
87	0	49	0	163	60	1	1	34	1	160	0	0	0	0	0	0	0	0	0		0	0	0	0			0	0	0	0	0	0	0	0	0	0	0	0	1	0	23	1	0	0	0	0	1	2	0
88	1	43	0	181		1	1	34	1	157	0	0	0	0	0	0	0	1	0		0	0	0				0	0	0	0	0	0	0	0	0	0	0	0	0	0	4	1	1	1	0	0	1	2	1
89	1	43	0	181		1	1	34	1	157	0	0	0	0	0	0	0	1	0		0	0	0				0	0	0	0	0	0	0	0	0	0	0	0	0	0	4	1	1	1	0	0	1	2	1
90	0	46	0	159	76	1	1	34	1	155	0	0	0	0	0	0	0	0	0		0	0	0	0			0	0	0	0	0	0	0	0	0	0	0	0	0	0	0	1	0	1	0	0	1	0	1
91	0	41	6	160	60	1	1	34	1	156	1	0	0	0	0	0	0	0	0		0	0	0	0			0	0	0	0	0	0	0	0	0	0	0	0	0	0	0	1	1	1	0	0	1	0	1
92	0	44	0	162	63	1	1	26	1	178	1	0	0	0	0	0	0	0	0		0	0	0	0			0	0	0	0	0	0	0	0	0	0	0	0	0	0	0	1	1	1	0	0	1	0	1
93	0	47	6	156	64	1	1	25	1	179	0	0	0	0	0	0	0	0	0		0	0	0	0			0	0	0	0	0	0	0	0	0	0	0	0	0	0	0	1	1	1	0	0	1	0	1
94	0	37	2	164	59.5	1	1	31	1	157	0	0	0	0	0	0	0	0	0		0	0	0	0			0	0	0	0	0	0	0	0	0	0	0	0	0	0	0	1	1	1	0	0	1	2	1
95	0	53	6	159	57	1	1	28	1	187	1	0	0	0	0	0	0	0	0		0	0	0	0			0	0	0	0	0	0	0	0	0	0	0	0	0	0	0	1	1	1	0	0	1	2	1
96	0	52	6	160	62	1	1	28	1	186	0	0	0	0	0	0	0	0	0		0	0	0	0			0	0	0	0	0	0	0	0	0	0	0	0	0	0	0	1	0	0	0	0	1	0	1
97	0	37	0	161	100	1	1	28	1	186	1	0	0	0	0	0	0	1	0		0	0	0	0			0	0	0	0	0	0	0	0	0	0	0	0	0	0	0	1	1	1	0	0	0
98	0	49	6	156	84	1	1	25	1	178	1	0	0	0	0	0	0	1	0		0	0	0	0			0	0	0	0	0	0	0	0	0	0	0	0	0	0	0	1	1	1	0	0	1	0	1
99	0	45	6	159	78	1	1	28	1	187	0	0	0	0	0	0	0	1	0		0	0	0	0			0	0	0	0	0	0	0	0	0	0	0	0	0	0	0	1	1	1	0	0	1	0	1
100	0	51	6	156	67	1	1	33	1	157	0	0	0	0	1	0	0	0	0		0	0	0	0		0	0	0	0	0	0	0	0	0	0	0	0	0	0	0	0	0	0	0	0	0	1	2	1
101	0	45	0	152	74	1	1	34	1	157	0	0	0	0	0	0	0	1	0		0	0	0	0			0	0	0	0	0	0	0	0	0	0	0	0	0	0	0	1	0	1	0	0	1	2	1
102	0	52	6	150	62	1	1	26	1	179	0	1	0	1	0	0	0	0	0		0	0	0	0			0	0	0	0	0	0	0	0	0	0	0	0	0	0	0	1	1	1	0	0	1	0	1
103	0	50	1	168	84	1	1	52	1	163	1	0	0	0	0	0	0	0	0		0	0	1	0			0	0	0	0	0	0	0	0	0	0	0	0	0	0	0	1	1	1	0	0	1	0	1
104	0	52	6	164	73	1	1	34	1	158	0	0	0	0	0	0	0	0	0		0	0	1	0			0	0	0	0	0	0	0	0	0	0	0	0	0	0	0	1	1	1	0	0	0
105	0	39		161	78	1	1	31	1	159	0	0	0	0	0	0	0	1	0		0	0	0	0			0	0	0	0	0	0	0	0	0	0	0	0	0	0	0	0	0	0	0	0	1	0	1
106	0	45	7	148	68	1	1	26	1	178	0	0	1	0	0	0	0	1	0		0	0	1	0			0	0	0	0	0	0	0	0	0	0	0	0	0	0	0	1	1	1	0	0	1	0	1
107	1	64	0	179	77	1	1	33	1	156	1	0	0	0	0	0	0	0	0		0	0	0				0	0	0	0	0	0	0	0	0	0	0	0	0	0	0	1	0	0	0	0	0
108	0	54	2	160	57	1	1	33	1	157	1	0	0	0	0	0	1	0	0		0	0	0	0			0	0	0	0	0	0	0	0	0	0	0	0	0	0	0	1	0	0	0	0	0
109	0	43	0	162	80	1	1	25	1	180	1	0	0	1	0	0	0	1	0		0	0	0	0			0	0	0	0	0	0	0	0	0	0	0	0	0	0	0	1	0	0	0	0	1	0	1
110	0	55	0	168	72	1	1	31	1	161	1	0	0	0	0	0	0	0	0		0	0	0	0			0	0	0	0	0	0	0	0	0	0	0	0	0	0	0	0	0	0	0	0	1	0	1
111	0	44	0	160	87	1	1	26	1	179	1	1	0	0	0	0	0	1	0		0	0	0	0			0	0	0	0	0	0	0	0	0	0	0	0	0	0	0	0	0	0	0	0	1	0	1
112	0	50	6	158	50	1	1	25	1	178	1	0	0	0	0	0	0	0	0		0	0	0	0			0	0	0	0	0	0	0	0	0	0	0	0	0	0	0	0	0	0	0	0	0
113	0	44	6	161	50	1	1	26	1	180	0	0	0	0	0	0	0	0	0		0	0	0	0			0	0	0	0	0	0	0	0	0	0	0	0	0	0	1.3	1	1	1	0	0	1	0	1
114	0	45	6	157	62.5	1	1	34	1	157	0	0	0	0	0	0	0	0	0		0	0	0	0			0	0	0	0	0	0	0	0	0	0	0	0	0	0	0	1	0	1	0	0	1	2	0
115	0	36		150	70	1	1	31	1	161	1	0	0	0	0	0	0	1	0		0	0	0	0			0	0	0	0	0	0	0	0	0	0	0	0	0	0	0	0	0	0	0	0	1	0	1
116	0	45	6	165	91	1	1	28	1	158	0	0	0	0	0	0	0	1	0		0	0	0	1		0	0	0	0	0	0	0	1	0	0	0	0	0	0	0	0	1	1	1	0	0	1	0	1
117	0	42	6	160	58	1	1	33	1	157	1	0	0	0	0	0	0	0	0		0	0	0	0			0	0	0	0	0	0	0	0	0	0	0	0	0	0	0	1	0	0	0	0	1	0	1
118	0	47	6	168	65	1	1	28	1	187	0	0	0	0	0	0	0	0	0		0	0	0	0			0	0	0	0	0	0	0	0	0	0	0	0	0	0	0	1	1	1	0	0	1	0	1
119	0	31	6	154	50	1	1	34	1	161	1	0	0	0	0	0	0	0	0		0	0	0	0			0	0	0	0	0	0	0	0	0	0	0	0	0	0	0	0	0	0	0	0	1	0	1
120	0	39	6	152	70	1	1	36	1	113	1	0	0	0	0	0	0	1	0		0	0	0	0			0	0	0	0	0	0	0	0	0	0	0	0	0	0	0	1	1	1	0	0	0
121	0	40	6	168	58	1	1	34	1	157	0	0	0	0	0	0	0	0	0		0	0	0	0			0	0	0	0	0	0	0	0	0	0	0	0	0	0	4	1	0	0	0	0	0
122	0	22		167	60	1	1	26	1	180	1	0	0	0	0	0	0	0	0		0	0	0	0			0	0	0	0	0	0	0	0	0	0	0	0	0	0	0	1	1	1	0	0	1	0	1
123	0	45	6	161	70	1	1	52	1	162	1	0	0	0	0	0	0	0	0		0	0	0	0			0	0	0	0	0	0	0	0	0	0	0	0	0	0	0	1	1	1	0	0	1	0	1
124	0	47	6	158	70	1	1	34	1	158	1	0	1	0	0	0	0	0	0		0	0	1	0			0	0	0	0	0	0	0	0	0	0	0	0	0	0	0	1	0	1	0	0	1	0	1
125	0	48		157	62.5	1	1	33	1	157	0	0	0	0	0	0	0	0	0		0	0	0	0			0	0	0	0	0	0	0	0	0	0	0	0	0	0	6	1	0	1	0	0	1	2	1
126	0	51	6	162	80	1	1	25	1	178	0	0	0	1	0	0	0	1	0		0	0	0	0			0	0	0	0	0	0	0	0	0	0	0	0	0	0	0	1	1	1	0	0	1	0	1
127	0	46	6	159	80	1	1	33	1	155	1	0	0	1	0	0	0	1	0		0	0	0	0			0	0	0	0	0	0	0	0	0	0	0	0	0	0	0	1	0	1	0	0	1	0	1
128	1	25	6	166	73	1	1	26	1	178	0	0	0	0	0	0	0	0	0		0	0	0				0	0	0	0	0	0	0	0	0	0	0	0	0	0	0	1	1	1	0	0	1	0	1
129	1	56	0	170	92	1	1	33	1	159	0	0	0	1	0	0	0	1	0		0	0	1				0	0	0	0	0	0	0	0	0	0	0	0	0	0	0	1	0	0	0	0	1	0	1
130	1	47	6	178	80	1	1	34	1	152	0	0	0	0	0	0	0	0	0		0	0	0				0	0	0	0	0	0	0	0	0	0	0	0	0	0	3	0	0	0	0	0	1	0	1
131	1	30	6	166	63	1	1	28	1	185	1	0	0	0	0	0	0	0	1	2	0	0	0				0	0	0	0	0	0	0	0	0	0	0	0	0	0	0	0	1	1	0	0	1	0	1
132	0	44	6	159	55	1	1	31	1	160	0	0	0	0	0	0	0	0	0		0	0	0	0			0	0	0	0	0	0	0	0	0	0	0	0	0	0	0	1	0	1	0	0	1	0	1
133	1	56	2	176	80	1	1	33	1	158	0	0	0	0	0	0	0	0	0		0	0	0				0	0	0	0	0	0	0	0	0	0	0	0	1	0	0	1	0	1	0	0	1	0	1
134	1	32	6	165	85	1	1	25	1	180	1	0	0	0	0	0	0	1	0		0	0	0				0	0	0	0	0	0	0	0	0	0	0	0	0	0	0	1	1	1	0	0	1	0	1
135	1	57		180	95	1	1	33	1	158	0	0	0	1	0	0	0	0	0		0	0	0				0	0	0	0	0	0	0	0	0	0	0	0	0	0	0	1	0	0	0	0	1	0	1
136	1	59	7	178	89.5	1	1	33	1	157	0	0	1	1	0	0	0	0	0		0	0	0				0	0	0	0	0	0	0	0	0	0	0	1	0	0	0	1	1	1	0	0	1	0	1
137	1	40	0	175	109	1	1	31	1	159	0	0	0	0	0	0	0	1	0		0	0	0				0	0	0	0	0	0	0	0	0	0	0	0	0	0	0	0	0	0	0	0	0
138	0	53	6	152	59	1	1	31	1	159	0	0	0	0	0	0	0	0	0		0	0	0	0			0	0	0	0	0	0	0	0	0	0	0	0	0	0	0	0	0	0	0	0	1	0	1
139	0	55	0	154	69.8	1	1	36	1	156	1	1	0	0	0	0	0	0	0		0	0	0	0			0	0	0	0	0	0	0	0	0	0	0	0	0	0	0	1	0	1	0	0	1	2	1
140	0	45	6	156	60	1	1	33	1	155	0	0	0	0	0	0	0	0	0		0	0	0	0			0	0	0	0	0	0	0	0	1	0	0	0	0	0	0	1	0	1	0	0	0
141	0	47	6	152	56	1	1	34	1	159	1	0	0	0	0	0	0	0	0		0	0	0	0			0	0	0	0	0	0	0	0	0	0	0	0	0	0	0	1	0	0	0	0	1	1	1
142	0	55	6	152	62.5	1	1	33	1	159	0	0	0	0	0	0	0	0	0		0	0	1	0			0	0	0	0	0	0	0	0	0	0	0	0	0	0	0	1	0	1	0	0	1	2	1
143	1	33	2	178	92	1	1	33	1	158	0	0	0	0	0	0	0	0	0		0	0	0				0	0	0	0	0	0	0	0	0	0	0	0	0	0	0	0	0	0	0	0	1	0	1
144	1	55	6	178	88	1	1	31	1	161	0	0	0	0	0	0	0	0	0		0	0	0				0	0	0	0	0	0	0	0	0	0	0	0	0	0	0	0	0	0	0	0	0
145	1	41		169	80	1	1	31	1	159	0	0	0	0	0	0	0	0	0		0	0	0				0	0	0	0	0	0	0	0	0	0	0	0	0	0	0	0	0	0	0	0	1	0	1
146	1	53	6	180	90	1	1	34	1	158	0	0	0	0	0	0	0	0	0		0	0	0				0	0	0	0	0	0	0	0	0	1	1	0	0	0	0	1	0	0	0	0	0
147	0	46	0	160	48	1	1	33	1	158	0	0	0	0	0	0	0	0	0		0	0	1	0			0	0	0	0	0	0	0	0	0	0	0	0	0	0	0	1	0	1	0	0	1	0	1
148	0	50	6	159	68	1	1	25	1	178	0	0	0	0	0	0	0	0	0		0	0	0	0			0	0	0	0	0	0	0	0	0	0	0	0	0	0	0	1	1	1	0	0	1	0	1
149	0	33	6	156	61.4	1	1	31	1	160	1	0	0	0	0	0	0	0	0		0	0	0	0			0	0	0	0	0	0	0	0	0	0	0	0	0	0	24	1	0	1	0	0	1	2	1
150	0	50	4	165	83	1	1	33	1	158	1	0	1	0	0	0	0	1	0		0	0	0	0			0	0	0	0	0	0	0	0	0	1	0	0	0	0	6	1	1	1	0	0	1	2	1
151	0	45	6	170	72	1	1	28	1	187	1	0	0	0	0	0	0	0	0		0	0	0	0			0	0	0	0	0	0	0	0	0	0	0	0	0	0	5.6	1	1	1	0	0	1	0	1
152	0	40	6	157	68	1	1	31	1	159	1	0	0	0	0	0	0	0	0		0	0	0	0			0	0	0	0	0	0	0	0	0	0	0	0	0	0	0	1	0	0	0	0	1	0	1
153	0	54	0	162	78	1	1	52	1	163	1	0	0	0	0	0	0	0	0		0	0	0	0			0	0	0	0	0	0	0	0	0	0	0	0	0	0	0	1	1	1	0	0	1	0	1
154	0	36	7	160	80	1	1	31	1	159	0	0	0	0	0	0	0	1	1	1	0	0	0	0			0	0	0	0	0	0	0	0	0	0	0	0	0	0	0	0	0	0	0	0	1	0	1
155	0	32	6	160	80	1	1	34	1	157	1	0	0	0	0	0	0	1	0		0	0	0	0			0	0	0	0	0	0	0	0	0	0	0	0	0	0	0	1	1	1	0	0	1	0	1
156	0	24	6	166	53	1	1	26	1	180	0	0	0	0	0	0	0	0	0		0	0	0	0			0	0	0	0	0	0	0	0	0	0	0	0	0	0	0	0	0	0	0	0	1	0	1
157	0	40	6	150	64.5	1	1	33	1	157	1	0	0	0	0	0	0	0	0		0	0	0	0			0	0	0	0	0	0	0	0	0	0	0	0	0	0	0	1	0	0	0	0	1	0	1
158	0	21	0	154	68	1	1	31	1	158	0	0	0	0	0	0	0	1	1		0	0	0	0			0	0	0	0	0	0	0	0	0	0	0	0	0	0	0	0	1	0	0	0	1	0	1
159	0	26	6	156	58	1	1	31	1	160	0	0	0	0	0	0	0	0	0		0	0	0	0			0	0	0	0	0	0	0	0	0	0	0	0	0	0	0	0	1	1	0	0	1	0	1
160	0	45	0	157	58	1	1	31	1	161	0	0	0	0	0	0	0	0	0		0	0	0	0			0	0	0	0	0	0	0	0	0	0	0	0	0	0	0	1	1	1	0	0	0
161	0	45	2		54	1	1	31	1	157	0	0	0	0	0	0	0	0	0		0	0	0	0			0	0	0	0	0	0	0	0	0	0	0	0	0	0	0	1	1	1	0	0	1	0	1
162	0	43	2	158	66	1	1	25	1	178	1	0	0	0	0	0	0	0	0		0	0	0	0			0	0	0	0	0	0	0	0	1	0	0	0	0	0	0	1	1	1	0	0	1	0	1
163	1	53	2	167	92	1	1	33	1	157	1	1	0	1	0	0	0	1	0		0	0	1				0	0	0	0	0	0	0	0	0	0	0	0	1	0	0	1	0	0	0	0	0
164	1	20	6	170	64	1	1	34	1	153	1	0	0	0	0	0	0	0	0		0	0	0				0	0	0	0	0	0	0	0	0	0	0	0	0	0	0	1	0	0	0	0	1	0	1
165	0	24		156	90	1	1	25	1	180	0	0	0	0	0	0	0	1	0		0	0	0	0			0	0	0	0	0	0	0	0	0	0	0	0	0	0	0	1	1	1	0	0	1	0	1
166	0	48	6	145	78	1	1	34	1	159	0	0	0	1	0	0	0	0	0		0	0	0	0			0	0	0	0	0	0	0	0	0	0	0	0	0	0	0	0	0	0	0	0	1	0	1
167	0	30	6	170	65	1	1	28	1	187	0	0	0	0	0	0	0	0	0		0	0	0	0			0	0	0	0	0	0	0	0	0	0	0	0	0	0	0	1	1	1	0	0	0
168	0	22	6	146	65	1	1	34	1	158	0	0	0	0	0	0	0	0	0		0	0	0	0			0	0	0	0	0	0	0	0	0	0	0	0	0	0	0	0	1	1	0	0	1	0	1
[truncated: 284 more columns]

## Sheet: CODEBOOK
	Descripción	Variable
ID	Patient's identification number	Numerical
GEN	Gender	Woman = 0	Man = 1
EDAD	Patient's age	Numerical
GRH	ABO and Rh blood type	0 = A(+)	1 = A(-)	2 = B(+)	3 = B(-)	4 = AB(+)	5 = AB (-)	6 = O (+)	7 = O (-)
ALT	Height in centimeters	Numerical
PESO	Weight in kilograms	Numerical
VACU1	COVID-19 vaccine applied in the first dose	Pfizer = 1	Moderna = 2	Sputnik V = 3	Sinovac = 4	AstraZeneca = 5	Sinopharm = 6	CanSino = 7	Johnson & Johnson = 8
VACU2	COVID-19 vaccine applied in the second dose	Pfizer = 1	Moderna = 2	Sputnik V = 3	Sinovac = 4	AstraZeneca = 5	Sinopharm = 6	CanSino = 7	Johnson & Johnson = 8
DEVAC12	Days elapsed between the first and second vaccination doses	Numerical
VACU3	COVID-19 vaccine applied in the third dose	Pfizer = 1	Moderna = 2	Sputnik V = 3	Sinovac = 4	AstraZeneca = 5	Sinopharm = 6	CanSino = 7	Johnson & Johnson = 8
DEVAC23	Days elapsed between the second and third vaccination doses	Numerical
ANT_COVID	History of COVID-19 infection anytime before or after vaccination	No = 0	Yes = 1
DM2	Type 2 Diabetes Mellitus	No = 0	Yes = 1
PREDM	Prediabetes	No = 0	Yes = 1
HAS	Systemic Hypertension	No = 0	Yes = 1
ASMA	Asthma	No = 0	Yes = 1
EPOC	Chronic Obstructive Pulmonary Disease	No = 0	Yes = 1
VIH	Human Immunodeficiency Virus Infection	No = 0	Yes = 1
OBESIDAD	Obesity	No = 0	Yes = 1
TABAQ	Smoking	No = 0	Yes = 1
NUMCIG	Number of cigars smoked per day	Numerical
ENFRENAL	Chronic Kidney Disease	No = 0	Yes = 1
ERGE	Gastroesophageal Reflux Disease	No = 0	Yes = 1
DISLIP	Dyslipidemia	No = 0	Yes = 1
EMBARAZO	Pregnancy	No = 0	Yes = 1
SDG	Gestational age in weeks	Numerical
LACTAN	Breastfeeding	No = 0	Yes = 1
NEOPLACT	Active neoplasm	No = 0	Yes = 1	2 = Ovarian cancer
NEOPLPREV	Previous neoplasm	No = 0	Yes = 1
FA	Atrial fibrilation	No = 0	Yes = 1
ICC	Chronic Heart Failure	No = 0	Yes = 1
ECPREV	Previous coronary disease	No = 0	Yes = 1
ACVAIT	Stroke or transient ischemic attack	No = 0	Yes = 1
ESTEATO	Hepatic Steatosis	No = 0	Yes = 1
CIRROSIS	Cirrhosis	No = 0	Yes = 1
AR	Reumatoid Arthritis or other rheumatologic diseases	No = 0	Yes = 1
TIROIPSOR	Other immunologic diseases, such as Hashimoto thyroditis or Psoriasis	No = 0	Yes = 1
TXINMUNO	Use of immunosuppresive therapy	No = 0	Yes = 1
GOTA	Gout	No = 0	Yes = 1
HEPINSHEP	Other liver diseases like hepatitis	No = 0	Yes = 1
CXAGRAL	Surgical procedure with general anesthesia in the last year	No = 0	Yes = 1
TRASP	Organ transplantation	No = 0	Yes = 1
ALERGIA	History of allergies	0=No	1=Penicilin	2= Scopolamine	3=Sulfa	4=Pollen	5=Metamizole	6= Allergic Rhinitis	7= Sea food	8= Animal's hair	9=Lincomycin	10=Dust	11=Paracetamol	12=Diclofenac	13=Cefotaxime	14=Ampicilin	15= inlays	16= Weather changes
VACINF	Flu vaccination in fall/winter 2020/2021	No = 0	Yes = 1
VACNEUMO	Pneumococcal vaccine	No = 0	Yes = 1
VACBCG	BCG vaccine	No = 0	Yes = 1
ERITANU	Erythema annulare centrifugum	No = 0	Yes = 1
CUCI	Chronic Ulcerative Colitis	No = 0	Yes = 1
REACVAC1	Presence of side effects related to the first dose	No = 0	Yes = 1
DREACVAC1	Time elapsed between the first shot and the appearance of symptoms	0= In the first 4 hours	1= Five to 24 hours after vaccination	2= Two to three days after	3= 4 to 7 days after	4=7-10 days after	5= More than 10 days after
DPUNCION1	Pain at the injection site	No = 0	Yes = 1
EDEMERIT1	Edema or erythema at the injection site	No = 0	Yes = 1
FIEBRE1	Fever associated with first dose (37.5 ºC or 99.5 ºF)	No = 0	Yes = 1
FEBRIC1	Feverish after first dose (≤ 37.5ºC or 99.5 ºF)	No = 0	Yes = 1
ADENOP1	Adenopathy	No = 0	Yes = 1
ERUPCUTLOC1	Localized rash after first dose	No = 0	Yes = 1
ERUPCUTDIF1	Diffuse rash after first dose	No = 0	Yes = 1
INSOMNIO1	Insomnia after first dose	No = 0	Yes = 1
EDEMAS1	Edema of face, tongue or pharinx after first dose	No = 0	Yes = 1
PARAFAC1	Facial paralysis after first dose	No = 0	Yes = 1
HIPOT1	Orthostatic hypotension after first dose	No = 0	Yes = 1
CEF1	Headache	No = 0	Yes = 1
AESTG1	Tiredness	No = 0	Yes = 1
PALPI1	Palpitations	No = 0	Yes = 1
RANAFI1	Anaphilactic reaction after first dose	No = 0	Yes = 1
PRURI1	Pruritis at injection site	No = 0	Yes = 1
ARTRALG1	Arthralgias	No = 0	Yes = 1
MIALG1	Myalgias	No = 0	Yes = 1
NAUSEA1	Nausea	No = 0	Yes = 1
VOMITO1	Vomiting	No = 0	Yes = 1
DIARREA1	Diarrhea	No = 0	Yes = 1
DTORAX1	Chest pain	No = 0	Yes = 1
OPRETX1	Chest oppression	No = 0	Yes = 1
CONGNASAL1	Nasal congestion	No = 0	Yes = 1
ENCEFA1	Encephalitis	No = 0	Yes = 1
MIETRAN1	Transverse myelitis	No = 0	Yes = 1
DCADERA1	Hip pain	No = 0	Yes = 1
ACROM1	Achromatopsia	No = 0	Yes = 1
DESPALDA1	Back pain	No = 0	Yes = 1
VERTIGO1	Vertigo	No = 0	Yes = 1
DOCULAR1	Ocular pain	No = 0	Yes = 1
TOS1	Cough	Numerical
GRAVRADV1	Severity of the side effects after the first dose	0= Very mild	1= Mild	2=Moderate	3= Severe	4= Very Severe
REACVAC2	Presence of side effects related to the second dose	No = 0	Yes = 1
DREACVAC2	Time elapsed between the second shot and the appearance of symptoms	0= In the first 4 hours	1= Five to 24 hours after vaccination	2= Two to three days after	3= 4 to 7 days after	4=7-10 days after	5= More than 10 days after
DPUNCION2	Pain at the injection site	No = 0	Yes = 1
EDEMERIT2	Edema or erythema at the injection site	No = 0	Yes = 1
FIEBRE2	Fever associated with second dose (37.5 ºC or 99.5 ºF)	No = 0	Yes = 1
FEBRIC2	Feverish after second dose (≤ 37.5ºC or 99.5 ºF)	No = 0	Yes = 1
ADENOP2	Adenopathy	No = 0	Yes = 1
ERUPCUTLOC2	Localized rash after first dose	No = 0	Yes = 1
ERUPCUTDIF2	Diffuse rash after first dose	No = 0	Yes = 1
INSOMNIO2	Insomnia after second dose	No = 0	Yes = 1
EDEMAS2	Edema of face, tongue or pharinx after second dose	No = 0	Yes = 1
PARAFAC2	Facial paralysis after second dose	No = 0	Yes = 1
HIPOT2	Orthostatic hypotension after second dose	No = 0	Yes = 1
CEF2	Headache	No = 0	Yes = 1
AESTG2	Tiredness	No = 0	Yes = 1
PALPI2	Palpitations	No = 0	Yes = 1
RANAFI2	anaphilactic reaction after second dose	No = 0	Yes = 1
PRURI2	Pruritis at injection site	No = 0	Yes = 1
ARTRALG2	Arthralgias	No = 0	Yes = 1
MIALG2	Myalgias	No = 0	Yes = 1
NAUSEA2	Nausea	No = 0	Yes = 1
VOMITO2	Vomiting	No = 0	Yes = 1
DIARREA2	Diarrhea	No = 0	Yes = 1
DTORAX2	Chest pain	No = 0	Yes = 1
OPRETX2	Chest oppression	No = 0	Yes = 1
CONGNASAL2	Nasal congestion	No = 0	Yes = 1
ENCEFA2	Encephalitis	No = 0	Yes = 1
MIETRAN2	Transverse myelitis	No = 0	Yes = 1
DCADERA2	Hip pain	No = 0	Yes = 1
ACROM2	Achromatopsia	No = 0	Yes = 1
DESPALDA2	Back pain	No = 0	Yes = 1
VERTIGO2	Vertigo	No = 0	Yes = 1
DOCULAR2	Ocular pain	No = 0	Yes = 1
TOS2	Cough	Numerical
GRAVRADV2	Severity of the side effects after the first dose	0= Very mild	1= Mild	2=Moderate	3= Severe	4= Very Severe
REACVAC3	Presence of side effects related to the second dose	No = 0	Yes = 1
DREACVAC3	Time elapsed between the third shot and the appearance of symptoms	0= In the first 4 hours	1= Five to 24 hours after vaccination	2= Two to three days after	3= 4 to 7 days after	4=7-10 days after	5= More than 10 days after
DPUNCION3	Pain at the injection site	No = 0	Yes = 1
EDEMERIT3	Edema or erythema at the injection site	No = 0	Yes = 1
FIEBRE3	Fever associated with second dose (37.5 ºC or 99.5 ºF)	No = 0	Yes = 1
FEBRIC3	Feverish after second dose (≤ 37.5ºC or 99.5 ºF)	No = 0	Yes = 1
ADENOP3	Adenopathy	No = 0	Yes = 1
ERUPCUTLOC3	Localized rash after first dose	No = 0	Yes = 1
ERUPCUTDIF3	Diffuse rash after first dose	No = 0	Yes = 1
INSOMNIO3	Insomnia after second dose	No = 0	Yes = 1
EDEMAS3	Edema of face, tongue or pharinx after second dose	No = 0	Yes = 1
PARAFAC3	Facial paralysis after second dose	No = 0	Yes = 1
HIPOT3	Orthostatic hypotension after second dose	No = 0	Yes = 1
CEF3	Headache	No = 0	Yes = 1
AESTG3	Tiredness	No = 0	Yes = 1
PALPI3	Palpitations	No = 0	Yes = 1
RANAFI3	anaphilactic reaction after second dose	No = 0	Yes = 1
PRURI3	Pruritis at injection site	No = 0	Yes = 1
ARTRALG3	Arthralgias	No = 0	Yes = 1
MIALG3	Myalgias	No = 0	Yes = 1
NAUSEA3	Nausea	No = 0	Yes = 1
VOMITO3	Vomiting	No = 0	Yes = 1
DIARREA3	Diarrhea	No = 0	Yes = 1
DTORAX3	Chest pain	No = 0	Yes = 1
OPRETX3	Chest oppression	No = 0	Yes = 1
CONGNASAL3	Nasal congestion	No = 0	Yes = 1
ENCEFA3	Encephalitis	No = 0	Yes = 1
MIETRAN3	Transverse myelitis	No = 0	Yes = 1
DCADERA3	Hip pain	No = 0	Yes = 1
ACROM3	Achromatopsia	No = 0	Yes = 1
DESPALDA3	Back pain	No = 0	Yes = 1
VERTIGO3	Vertigo	No = 0	Yes = 1
DOCULAR3	Ocular pain	No = 0	Yes = 1
TOS3	Cough	Numerical
GRAVRADV2	Severity of the side effects after the first dose	0= Very mild	1= Mild	2=Moderate	3= Severe	4= Very Severe
COVID1	First COVID-19 infection before vaccination	No = 0	Yes = 1
SINTOMAS	Presence of symptoms in the first COVID-19 infection	No = 0	Yes = 1
DXCOVID1	Diagnostic tool used to confirm the COVID-19 infection	1=PCR	2= Antigen test	3=Antibody test
FIEBRE4	Fever	No = 0	Yes = 1
FEBRIC4	Feverish	No = 0	Yes = 1
TOS4	Cough	No = 0	Yes = 1
CEF4	Headache	No = 0	Yes = 1
DISNEA1	Dysnea	No = 0	Yes = 1
IRRITA1	Irritability	No = 0	Yes = 1
CONJUNTI1	Conjunctivitis	No = 0	Yes = 1
PALPI4	Palpitations	No = 0	Yes = 1
DTORAX4	Chest pain	No = 0	Yes = 1
ESCALO1	Shiver	No = 0	Yes = 1
ODINOF1	Odynophagia	No = 0	Yes = 1
MIALG4	Myalgias	No = 0	Yes = 1
ARTRALG4	Arthralgias	No = 0	Yes = 1
ANOSM1	Anosmia	No = 0	Yes = 1
DISGEU1	Dysgeusia	No = 0	Yes = 1
RINORRE1	Rhinorrhea	No = 0	Yes = 1
AESTG4	Tiredness	No = 0	Yes = 1
DIARREA4	Diarrhea	No = 0	Yes = 1
POLIPNEA1	Polypnea	No = 0	Yes = 1
DABDOMI1	Abdominal pain	No = 0	Yes = 1
VOMITO4	Vomiting	No = 0	Yes = 1
CIANOSIS1	Cyanosis	No = 0	Yes = 1
DOLRET1	Retro ocular pain	No = 0	Yes = 1
NAUSEA4	Nausea	No = 0	Yes = 1
COVID2	History of a second COVID-19 infection before vaccination regimen	No = 0	Yes = 1
SINTOMAS	Presence of symptoms in the second COVID-19 infection	No = 0	Yes = 1
DXCOVID2	Diagnostic tool used to confirm the COVID-19 infection	1=PCR	2= Antigen test	3=Antibody test
FIEBRE5	Fever (37.5 ºC or 99.5 ºF)	No = 0	Yes = 1
FEBRIC5	Feverish (≤ 37.5ºC or 99.5 ºF)	No = 0	Yes = 1
TOS5	Cough	No = 0	Yes = 1
CEF5	Headache	No = 0	Yes = 1
DISNEA2	Dysnea	No = 0	Yes = 1
IRRITA2	Irritability	No = 0	Yes = 1
CONJUNTI2	Conjunctivitis	No = 0	Yes = 1
PALPI5	Palpitations	No = 0	Yes = 1
DTORAX5	Chest pain	No = 0	Yes = 1
ESCALO2	Shiver	No = 0	Yes = 1
ODINOF2	Odynophagia	No = 0	Yes = 1
MIALG5	Myalgias	No = 0	Yes = 1
ARTRALG5	Arthralgias	No = 0	Yes = 1
ANOSM2	Anosmia	No = 0	Yes = 1
DISGEU2	Dysgeusia	No = 0	Yes = 1
RINORRE2	Rhinorrhea	No = 0	Yes = 1
AESTG5	Tiredness	No = 0	Yes = 1
DIARREA5	Diarrhea	No = 0	Yes = 1
POLIPNEA2	Polypnea	No = 0	Yes = 1
DABDOMI2	Abdominal pain	No = 0	Yes = 1
VOMITO5	Vomiting	No = 0	Yes = 1
CIANOSIS2	Cyanosis	No = 0	Yes = 1
DOLRET2	Retro ocular pain	No = 0	Yes = 1
NAUSEA5	Nausea	No = 0	Yes = 1
COVSOSP	Suspected COVID-19 infection. Presence of symptoms with negative PCR	No = 0	Yes = 1
FIEBRE6	Fever (37.5 ºC or 99.5 ºF)	No = 0	Yes = 1
FEBRIC6	Feverish (≤ 37.5ºC or 99.5 ºF)	No = 0	Yes = 1
TOS6	Cough	No = 0	Yes = 1
CEF6	Headache	No = 0	Yes = 1
DISNEA3	Dysnea	No = 0	Yes = 1
IRRITA3	Irritability	No = 0	Yes = 1
CONJUNTI3	Conjunctivitis	No = 0	Yes = 1
PALPI6	Palpitations	No = 0	Yes = 1
DTORAX6	Chest pain	No = 0	Yes = 1
ESCALO3	Shiver	No = 0	Yes = 1
ODINOF3	Odynophagia	No = 0	Yes = 1
MIALG6	Myalgias	No = 0	Yes = 1
ARTRALG6	Arthralgias	No = 0	Yes = 1
ANOSM3	Anosmia	No = 0	Yes = 1
DISGEU3	Dysgeusia	No = 0	Yes = 1
RINORRE3	Rhinorrhea	No = 0	Yes = 1
AESTG6	Tiredness	No = 0	Yes = 1
DIARREA6	Diarrhea	No = 0	Yes = 1
POLIPNEA3	Polypnea	No = 0	Yes = 1
DABDOMI3	Abdominal pain	No = 0	Yes = 1
VOMITO6	Vomiting	No = 0	Yes = 1
CIANOSIS3	Cyanosis	No = 0	Yes = 1
DOLRET3	Retro ocular pain	No = 0	Yes = 1
NAUSEA6	Nausea	No = 0	Yes = 1
COVPOSVAC1	COVID-19 infection after the first dose	Negative = 0	Positive = 1
DCOVPOSVAC1	Days elapsed between the first dose and the COVID-19 infection	Numerical
DXCOVPOSVAC1	Diagnostic tool used to confirm the COVID-19 infection	1=PCR	2= Antigen test	3=Antibody test
FIEBRE7	Fever (37.5 ºC or 99.5 ºF)	No = 0	Yes = 1
FEBRIC7	Feverish (≤ 37.5ºC or 99.5 ºF)	No = 0	Yes = 1
TOS7	Cough	No = 0	Yes = 1
CEF7	Headache	No = 0	Yes = 1
DISNEA4	Dysnea	No = 0	Yes = 1
IRRITA4	Irritability	No = 0	Yes = 1
CONJUNTI4	Conjunctivitis	No = 0	Yes = 1
PALPI7	Palpitations	No = 0	Yes = 1
DTORAX7	Chest pain	No = 0	Yes = 1
ESCALO4	Shiver	No = 0	Yes = 1
ODINOF4	Odynophagia	No = 0	Yes = 1
MIALG7	Myalgias	No = 0	Yes = 1
ARTRALG7	Arthralgias	No = 0	Yes = 1
ANOSM4	Anosmia	No = 0	Yes = 1
DISGEU4	Dysgeusia	No = 0	Yes = 1
RINORRE4	Rhinorrhea	No = 0	Yes = 1
AESTG7	Tiredness	No = 0	Yes = 1
DIARREA7	Diarrhea	No = 0	Yes = 1
POLIPNEA4	Polypnea	No = 0	Yes = 1
DABDOMI4	Abdominal pain	No = 0	Yes = 1
VOMITO7	Vomiting	No = 0	Yes = 1
CIANOSIS4	Cyanosis	No = 0	Yes = 1
DOLRET4	Retro ocular pain	No = 0	Yes = 1
NAUSEA7	Nausea	No = 0	Yes = 1
COVPOSVAC2	COVID-19 infection after the second dose	Negative = 0	Positive = 1
DCOVPOSVAC2	Days elapsed between the second dose and the COVID-19 infection	Numerical
DXCOVPOSVAC2	Diagnostic tool used to confirm the COVID-19 infection	1=PCR	2= Antigen test	3=Antibody test
FIEBRE8	Fever (37.5 ºC or 99.5 ºF)	No = 0	Yes = 1
FEBRIC8	Feverish (≤ 37.5ºC or 99.5 ºF)	No = 0	Yes = 1
TOS8	Cough	No = 0	Yes = 1
CEF8	Headache	No = 0	Yes = 1
DISNEA5	Dysnea	No = 0	Yes = 1
IRRITA5	Irritability	No = 0	Yes = 1
CONJUNTI5	Conjunctivitis	No = 0	Yes = 1
PALPI8	Palpitations	No = 0	Yes = 1
DTORAX8	Chest pain	No = 0	Yes = 1
ESCALO5	Shiver	No = 0	Yes = 1
ODINOF5	Odynophagia	No = 0	Yes = 1
MIALG8	Myalgias	No = 0	Yes = 1
ARTRALG8	Arthralgias	No = 0	Yes = 1
ANOSM5	Anosmia	No = 0	Yes = 1
DISGEU5	Dysgeusia	No = 0	Yes = 1
RINORRE5	Rhinorrhea	No = 0	Yes = 1
AESTG8	Tiredness	No = 0	Yes = 1
DIARREA8	Diarrhea	No = 0	Yes = 1
POLIPNEA5	Polypnea	No = 0	Yes = 1
DABDOMI5	Abdominal pain	No = 0	Yes = 1
VOMITO8	Vomiting	No = 0	Yes = 1
CIANOSIS5	Cyanosis	No = 0	Yes = 1
DOLRET5	Retro ocular pain	No = 0	Yes = 1
NAUSEA8	Nausea	No = 0	Yes = 1
COVPOSVAC3	COVID-19 infection after the thrid dose	Negative = 0	Positive = 1
DCOVPOSVAC3	Days elapsed between the third dose and the COVID-19 infection	Numerical
DXCOVPOSVAC3	Diagnostic tool used to confirm the COVID-19 infection	1=PCR	2= Antigen test	3=Antibody test
FIEBRE9	Fever (37.5 ºC or 99.5 ºF)	No = 0	Yes = 1
FEBRIC9	Feverish (≤ 37.5ºC or 99.5 ºF)	No = 0	Yes = 1
TOS9	Cough	No = 0	Yes = 1
CEF9	Headache	No = 0	Yes = 1
DISNEA6	Dysnea	No = 0	Yes = 1
IRRITA6	Irritability	No = 0	Yes = 1
CONJUNTI6	Conjunctivitis	No = 0	Yes = 1
PALPI9	Palpitations	No = 0	Yes = 1
DTORAX9	Chest pain	No = 0	Yes = 1
ESCALO6	Shiver	No = 0	Yes = 1
ODINOF6	Odynophagia	No = 0	Yes = 1
MIALG9	Myalgias	No = 0	Yes = 1
ARTRALG9	Arthralgias	No = 0	Yes = 1
ANOSM6	Anosmia	No = 0	Yes = 1
DISGEU6	Dysgeusia	No = 0	Yes = 1
RINORRE6	Rhinorrhea	No = 0	Yes = 1
AESTG9	Tiredness	No = 0	Yes = 1
DIARREA9	Diarrhea	No = 0	Yes = 1
POLIPNEA6	Polypnea	No = 0	Yes = 1
DABDOMI6	Abdominal pain	No = 0	Yes = 1
VOMITO9	Vomiting	No = 0	Yes = 1
CIANOSIS6	Cyanosis	No = 0	Yes = 1
DOLRET6	Retro ocular pain	No = 0	Yes = 1
NAUSEA9	Nausea	No = 0	Yes = 1
IGGCUANTI1L	Quantitative result of baseline IgG anti SARS CoV-2 S1/S2 antibodies with LIASON kit (before vaccination)	Numerical
IGGCUALI1L	Qualitative result of baseline IgG anti SARS CoV-2 S1/S2 antibodies with LIASON kit (before vaccination)	Negative = 0	Positive = 1
IGGCUANTI2L	Quantitative result of IgG anti SARS CoV-2 S1/S2 antibodies with LIASON kit 21(+/- 7) days after first dose	Numerical
IGGCUALI2L	Qualitative result of IgG anti SARS CoV-2 S1/S2 antibodies with LIASON kit after first dose	Negative = 0	Positive = 1
IGGCUANTI3L	Quantitative result of IgG anti SARS CoV-2 S1/S2 antibodies with LIASON kit 21(+/- 7) days after second dose	Numerical
IGGCUALI3L	Qualitative result of IgG anti SARS CoV-2 S1/S2 antibodies with LIASON kit after second dose	Negative = 0	Positive = 1
IGGCUANTI4L	Quantitative result of IgG anti SARS CoV-2 S1/S2 antibodies with LIASON kit after 3 months (+/- 1 month) after second dose	Numerical
IGGCUALI4L	Qualitative result of IgG anti SARS CoV-2 S1/S2 antibodies with LIASON kit after 3 months (+/- 1 month) after second dose	Negative = 0	Positive = 1
IGGCUANTI5L	Quantitative result of IgG anti SARS CoV-2 S1/S2 antibodies with LIASON kit 1-7 days after third dose	Numerical
IGGCUALI5L	Qualitative result of IgG anti SARS CoV-2 S1/S2 antibodies with LIASON kit 1-7 days after third dose	Negative = 0	Positive = 1
IGGCUANTI6L	Quantitative result of IgG anti SARS CoV-2 S1/S2 antibodies with LIASON kit 21(+/- 7) days after third dose	Numerical
IGGCUALI6L	Qualitative result of IgG anti SARS CoV-2 S1/S2 antibodies with LIASON kit after third dose	Negative = 0	Positive = 1
COVIDANY	Confirmed COVID-19 infection at any time, before or after vaccination	No = 0	Yes = 1
